# Supplementary material for: Examination of the Psychometric Properties of the Observable Social Cognition Rating Scale (OSCARS) in Arabic-Speaking Patients with Schizophrenia
Source: Brain Sci. 2025 Aug 22;15(9):902. doi: 10.3390/brainsci15090902 (PMC12468383; doi:10.3390/brainsci15090902)
Supplement: Supplementary file 1 [file brainsci-15-00902-s001.zip]

Archive with 1 entries (1 files):
- brainsci-3793649-suppl file.pdf
